# Supplementary material for: Programmed DNA elimination of germline development genes in songbirds
Source: Nat Commun. 2019 Nov 29;10:5468. doi: 10.1038/s41467-019-13427-4 (PMC6884545; doi:10.1038/s41467-019-13427-4)
Supplement: Supplementary file 5 — Supplementary Data 2 [file 41467_2019_13427_MOESM5_ESM.xls]

## Sheet: Supplementary Table 5
Supplementary Table 5 | Information about the 115 high-confidence genes on the GRC. We show their A-chromosomal origin in the reference genome taeGut2, number of testis-specific SNVs, methods supporting their GRC linkage, testis/ovary RNA expression of the GRC paralog, testis/ovary protein expression of the GRC paralog, and evolutionary stratum on the GRC. Note 1: We were able to place only some …
Gene symbol	Chr.	Start	End	SNVs	Method	RNA evidence	Protein evidence	GRC stratum
AAGAB	10	19608548	19634367	10	SNVs			S5
ADGRL2	8	14047115	14171612	10	SNVs
ADGRL3	4	14919933	15404594	8	SNVs	ovary
AKIRIN2	3	78683482	78688947	6	SNVs	ovary		S5
ALDH18A1	6	36280145	36301392	17	SNVs			S4
ALG13	4A	18474239	18501426	19	SNVs	ovary
ARMC6	28	4942046	4946063	5	SNVs
ATP2A2	15	2841010	2879975	8	SNVs
BICC1	6	6355408	6434911	402	SNVs	ovary		S1
BMP15	4A	15596686	15598225	29	SNVs, coverage	ovary		S5
BMPR1B	4	18997710	19024248	47	SNVs, coverage			S5
CCND3	26_random			14	SNVs
CD164	3	69169111	69174605	38	SNVs, coverage	ovary
COPS2	10	10200701	10222248	1	SNVs, coverage	ovary
CPEB1	10	3114181	3137661	114	SNVs	ovary
CSNK1A1L	Un	135422201	135425792	NA	coverage
CXCL14	13	9423543	9433139	12	SNVs			S5
DDX49	28	4913058	4918451	5	SNVs	ovary
DIS3L	10	19097281	19112154	13	SNVs	ovary		S5
DNAAF5	14	13758049	13780402	NA	coverage
DNAH5	2	81235805	81361091	7	SNVs
DPH6	5	31543945	31606965	13	SNVs, coverage
EFNB1	4A	5764021	5807953	86	SNVs	ovary		S5
ELAVL4	8	21034240	21098310	364	SNVs	ovary
EPPK1	Un			52	SNVs
FBXO16	3	112541865	112568948	6	SNVs
FEM1B	10	19886491	19891616	9	SNVs	ovary		S5
FIG4	3	69023384	69073678	17	SNVs			S5
FRS3	26_random			42	SNVs, coverage			S5
GBE1	1	105820640	105934310	4	SNVs, coverage
INTS9	3	112259951	112313512	NA	coverage
LIAS	4	48132714	48139736	42	SNVs			S2
LIN54	4	13615974	13637371	17	SNVs
LINC02027	1	106086596	106087033	NA	coverage
LMBRD2	Z	41646446	41665840	NA	coverage
LOC100223190	Z	69149414	69156994	41	SNVs
LOC100224235	Un			5	SNVs			S5
LOC100225322	1A	47543094	47544622	6	SNVs	ovary
LOC100227189	Un	150797142	150801997	NA	coverage
LOC100228170	Un	55540047	55541360	NA	coverage
LOC101233087	Z	47991391	47994344	7	SNVs
LOC101233688	5	937818	939059	5	SNVs			S5
LOC101233767	18	8034939	8038005	11	SNVs
LOC101233800	Un			16	SNVs
LOC101234253	10	19184028	19186114	7	SNVs	ovary		S5
LOC105758464	23	46808	60360	14	SNVs			S5
LOC105758894	26_random			5	SNVs
LOC105758976	2	34301994	34306899	16	SNVs
LOC105759101	3	76396180	76401262	21	SNVs
LOC105759167	4A	15573874	15574621	5	SNVs
LOC105759195	4	14453003	14473747	18	SNVs
LOC105759199	4	20714525	20720872	11	SNVs
LOC105759260	5	1874731	1886007	32	SNVs			S5
LOC105759646	Un			7	SNVs
LOC105759655	Un			8	SNVs
LOC105759660	Un			18	SNVs
LOC105759665	Un			5	SNVs
LOC105759692	Un			12	SNVs
LOC105759919	Un			8	SNVs
LOC105760011	Un			7	SNVs
LOC105760123	Un			18	SNVs
LOC105760228	Un			14	SNVs
LOC105760286	Un			18	SNVs
LOC105760461	Un			10	SNVs
LOC105760874	Z	60949696	60953194	19	SNVs	testis
LOC105760936	16_random			12	SNVs
LUC7L3	Un	35019850	35021569	NA	coverage
MED20	26_random	110500	113183	28	SNVs, coverage			S5
MSH4	8	27964612	27983306	30	SNVs			S4
NAPA	NA			NA	Biederman et al. 2018		both
NEUROG1	13	9450787	9451086	6	SNVs
NFYA	26	4725655	4735626	7	SNVs			S5
NRBP2	2	156379345	156398225	48	SNVs
PCSK4	28	4059367	4063775	21	SNVs
PGC	26_random			24	SNVs
PHKA1	4A	15562688	15593666	16	SNVs
PIM1	26	603349	607242	50	SNVs	testis
PIM3	1A	18426716	18430551	81	SNVs	ovary
PMM1	1A	49038672	49047011	NA	coverage
PRDM1	3	70624594	70644625	12	SNVs
PRKAR1A	18	2200317	2211579	NA	coverage
PRKAR1B	14	13784578	13872733	NA	coverage
PRPSAP1	18	8008870	8033058	7	SNVs, coverage	ovary		S5
PSIP1	Z	59887174	59919902	57	SNVs, coverage	ovary		S3
PUF60	2	156354670	156376091	63	SNVs	ovary
RFC1	4	48169638	48202709	77	SNVs	ovary		S2
RNF157	18	8048721	8062403	NA	coverage
RNF17	1	45827734	45870640	69	SNVs	ovary	testis	S4
RNF20	Z_random			9	SNVs, subtraction	both
ROBO1	1	107094521	107228509	19	SNVs, coverage	ovary		S5
ROBO2	1	107529365	107979302	25	SNVs
RXRA	17	8320685	8355067	14	SNVs			S5
SCRIB	2	156239884	156325797	83	SNVs	ovary		S5
SECISBP2L	10	10159176	10193647	60	SNVs, coverage	ovary	both	S5
SHC4	10	10124441	10151124	11	SNVs, coverage			S4
SPHK1	18	7991834	7994408	2	SNVs, coverage	testis
SRRT	Un			16	SNVs	both
SUGP2	28	4930094	4937971	33	SNVs	ovary	both	S5
SURF4	17	7682661	7693000	50	SNVs	ovary		S3
TFEB	26_random	20475	21840	11	SNVs			S5
TIAM2	3	54800961	54890499	NA	coverage
TRIM71	2	60893878	60907039	159	SNVs, subtraction			S1
UBE2O	18	7960889	7981633	NA	coverage
UGDH	4	48113314	48126079	136	SNVs, coverage, subtraction	ovary	ovary	S2
UNC5C	4	19035187	19126466	13	SNVs, coverage
Unnamed	Un	124574513	124575553	NA	coverage
Unnamed	Un	127129819	127130503	NA	coverage
Unnamed	16_random	26580	73126	NA	coverage
Unnamed	Un	130103514	130104264	NA	coverage
Unnamed	Un	50859565	50860210	NA	coverage
Unnamed	Un	115355883	115358154	NA	coverage
Unnamed	Un	124578595	124579326	NA	coverage
VEGFA	3	31631385	31652650	34	SNVs, coverage	both
WDR19	4	48204115	48240398	34	SNVs	ovary		S5
ZWILCH	10	19199771	19206407	8	SNVs	ovary		S5

## Sheet: Supplementary Table 6
Supplementary Table 6 | Information about all 267 genes on the GRC. We show their A-chromosomal origin in taeGut2, number of testis-specific SNVs, methods supporting their GRC linkage, testis/ovary RNA expression of the GRC paralog, testis/ovary protein expression of the GRC paralog, and evolutionary stratum on the GRC.
list order	curated gene symbols	alternative name	notes	superceded original name	subtractive blast evidence	ALT proteomic evidence	Ovary RNA expression of GRC paralog 1 percent of reads SNPs	Testis RNA expression of GRC paralog 1 percent of reads SNPs	RNA evidence categorical	GRC stratum	transcript accession	truncated coverage (intervals indicate amplified region)	ensembl id	ncbi gene id	SNPs	alternative transcript accession in cases of multiple filtered transcripts	alternative transcript SNPs in cases of multiple filtered transcripts	source big list	chrom	start	end	high confidence	high confidence set restricted for plotting
1	AAGAB			AAGAB						S5	XM_012577303.1	500-1770	ENSTGUG00000009497	100225488	10	NA	NA	SNPs	10	19608548	19634367	1	1
2	ADGRL2	LPHN2		ADGRL2							XM_012575239.1	1-150	ENSTGUG00000006679	100223245	10	NA	NA	SNPs	8	14047115	14171612	1	1
3	ADGRL3	LPHN3		ADGRL3			8		ovary		XM_012573358.1	540-650	NA	100217771	8	NA	NA	SNPs	4	14919933	15404594	1	1
4	AGO4			RISC							XM_002198570.3		ENSTGUG00000001631	100229500	3	NA	NA	SNPs	23	5477415	5489630	0	0 (insufficient_SNPs)
5	AHNAK2			AHNAK2							XM_012573960.1		NA	100220991	2	NA	NA	SNPs	5	53522118	53580086	0	0 (insufficient_SNPs)
6	AK9	AKD1		AK9							XM_012572673.1		NA	100218581	4	NA	NA	SNPs	3	69075918	69135002	0	0 (insufficient_SNPs)
7	AKIRIN2			AKIRIN2			2		ovary	S5	NM_001245323.1		ENSTGUG00000012437	100190019	6	NA	NA	SNPs	3	78683482	78688947	1	1
8	ALDH18A1			ALDH18A1						S4	XM_004174950.2	2000-2800	ENSTGUG00000011707	100229739	17	NA	NA	SNPs	6	36280145	36301392	1	1
9	ALG13	LOC100224572		LOC100224572			19		ovary		XM_012573071.1	700-900	NA	100224572	19	NA	NA	SNPs	4A	18474239	18501426	1	1
10	ANP32A			ANP32A							XM_012568610.1		ENSTGUG00000009670	100190140	1	NA	NA	SNPs	10	19956533	19970895	0	0 (insufficient_SNPs)
11	AP3D1			AP3D1							XM_012571247.1		ENSTGUG00000000284	100228101	2	NA	NA	SNPs	28	1539599	1579917	0	0 (insufficient_SNPs)
12	AQP1			AQP1			3		ovary		XM_002196228.3		ENSTGUG00000000342	100222743	3	NA	NA	SNPs	2	3824905	3872672	0	0 (insufficient_SNPs)
13	ARMC6			ARMC6							XM_012571302.1		ENSTGUG00000001090	100230923	5	NA	NA	SNPs	28	4942046	4946063	1	1
14	ASL	LOC100225196		LOC100225196, argininosuccinate lyase							XM_002196453.3		NA	100225196	1	NA	NA	SNPs	19	6195165	6206981	0	0 (insufficient_SNPs)
15	ASTL	LOC100222906		LOC100222906, astacin-like metalloendopeptidase							XM_012573873.1		NA	100222906	1	NA	NA	SNPs	5	22991175	23004832	0	0 (insufficient_SNPs)
16	ATF7IP			ATF7IP							XM_012569111.1		ENSTGUG00000009479	100228253	2	NA	NA	SNPs	1A	48189044	48265180	0	0 (insufficient_SNPs)
17	ATP12A			ATP12A							XM_002196835.3		ENSTGUG00000000609	100230086	1	NA	NA	SNPs	24	5258163	5277243	0	0 (insufficient_SNPs)
18	ATP2A2			ATP2A2							XM_004176420.2	1000-1100	ENSTGUG00000005728	100227680	8	NA	NA	SNPs	15	2841010	2879975	1	1
19	BCAS2			BCAS2			1		ovary		NM_001245279.2		ENSTGUG00000001012	100190514	2	NA	NA	SNPs	26	856102	859233	0	0 (insufficient_SNPs)
20	BCKDHB			BCKDHB							XM_012572780.1		ENSTGUG00000012570	100229803	1	NA	NA	SNPs	3	81350175	81461432	0	0 (insufficient_SNPs)
21	BCL7A			BCL7A							XM_004176429.1		ENSTGUG00000006155	100225637	1	NA	NA	SNPs	15	3292575	3312678	0	0 (insufficient_SNPs)
22	BICC1			BICC1			169		ovary	S1	XM_012574434.1	1-4900	ENSTGUG00000005584	100225173	402	NA	NA	SNPs	6	6355408	6434911	1	1
23	BMP15			BMP15			25		ovary	S5	XM_002198516.3		ENSTGUG00000004869	100232314	29	NA	NA	SNPs, coverage	4A	15596686	15598225	1	1
24	BMP2K			BMP2K							XM_012573224.1		NA	100227146	1	NA	NA	SNPs	4	564553	613478	0	0 (insufficient_SNPs)
25	BMPR1B			BMPR1B						S5	XM_002193695.2		ENSTGUG00000003164	100218713	47	NA	NA	SNPs, coverage	4	18997710	19024248	1	1
26	C10H15orf61			C10H15orf61			4		ovary		NM_001245382.1		ENSTGUG00000009527	100190041	4	NA	NA	SNPs	10	19692351	19695203	0	0 (insufficient_SNPs)
27	C20H20orf85			C20H20orf85							XM_002199128.2		ENSTGUG00000008244	100227741	1	NA	NA	SNPs	20	12497168	12502940	0	0 (insufficient_SNPs)
28	CACNA2D2			CACNA2D2							XM_002190511.1		NA	100232652	1	NA	NA	SNPs	12	3766961	3962311	0	0 (insufficient_SNPs)
29	CCDC25			CCDC25							NM_001197175.1		NA	100190076	1	NA	NA	SNPs	Un	NA	NA	0	0 (insufficient_SNPs)
30	CCND3			CCND3							XM_002186971.3		ENSTGUG00000017447	100218837	14	NA	NA	SNPs	26_random	123450	131275	1	0 (un or random)
31	CD164	LOC101233597		CD164			37		ovary		XR_001122874.1		ENSTGUG00000012105	101233597	38	NA	NA	SNPs, coverage	3	69169111	69174605	1	1
32	CDA			CDA							XM_002190426.2		ENSTGUG00000017001	100232725	1	NA	NA	SNPs	21_random	664537	835648	0	0 (insufficient_SNPs)
33	CENPJ			CENPJ							XM_012569651.1	2750-2950	NA	100226274	4	NA	NA	SNPs	1	45872180	45888569	0	0 (insufficient_SNPs)
34	LOC100223190		uncharacterised	LOC100223190							XM_002188889.2		NA	100223190	41	NA	NA	SNPs	Z	69149414	69156994	1	1
35	CKLF	LOC100224354		LOC100224354, chemokine-like factor							XM_002190959.3		NA	100224354	1	NA	NA	SNPs	11	20067172	20070430	0	0 (insufficient_SNPs)
36	CMTR2	FTSJD1		CMTR2							XM_002187695.2		ENSTGUG00000006002	100230404	2	NA	NA	SNPs	11	5396508	5402531	0	0 (insufficient_SNPs)
37	CNOT8			CNOT8							XM_002198151.3		ENSTGUG00000000699	100221329	1	NA	NA	SNPs	13	5430130	5436581	0	0 (insufficient_SNPs)
38	COPS2			COPS2			1		ovary		XM_004176897.2		ENSTGUG00000007288	100223582	1	XM_002198572.3	1	SNPs, coverage	10	10200701	10222248	1	1
39	CORO2B			CORO2B							XM_002186569.1		ENSTGUG00000009660	100218428	1	NA	NA	SNPs	10	19948757	19956306	0	0 (insufficient_SNPs)
40	CPEB1			CPEB1			9		ovary		XM_012575980.1	700-1700	ENSTGUG00000004564	100222581	114	NA	NA	SNPs	10	3114181	3137661	1	1
41	CSNK1A1L	LOC100221482		ENSTGUG00000016464							XM_002198501.2		ENSTGUG00000016464	100221482	NA	NA	NA	coverage	Un	135422201	135425792	1	0 (un or random)
42	CXCL14			CXCL14						S5	XM_002187305.3		ENSTGUG00000018384	100218161	12	NA	NA	SNPs	13	9423543	9433139	1	1
43	CXXC5			CXXC5			1		ovary		XM_002195523.3		ENSTGUG00000001608	100220056	1	NA	NA	SNPs	13	15848346	15857328	0	0 (insufficient_SNPs)
44	DCBLD2			DCBLD2							XM_012570102.1		ENSTGUG00000013637	100218192	1	NA	NA	SNPs	1	118483520	118511579	0	0 (insufficient_SNPs)
45	DDX49			DDX49			1		ovary		XM_012571300.1	800-1050	ENSTGUG00000001072	100221294	5	NA	NA	SNPs	28	4913058	4918451	1	1
46	DHCR7			DHCR7							XM_012574032.1		ENSTGUG00000005254	100230558	1	NA	NA	SNPs	5	4776062	4783280	0	0 (insufficient_SNPs)
47	DIS3L			DIS3L			2		ovary	S5	XM_002198098.3		ENSTGUG00000009315	100217759	13	NA	NA	SNPs	10	19097281	19112154	1	1
48	DNAAF5	HEATR2		DNAAF5							XM_012577866.1		ENSTGUG00000008484	100225063	NA	NA	NA	coverage	14	13758049	13780402	1	1
49	DNAH5			DNAH5							XM_004186178.2	9850-10750	ENSTGUG00000007486	100231437	7	NA	NA	SNPs	2	81235805	81361091	1	1
50	DPH6			DPH6							XM_002199579.3	300-400	ENSTGUG00000011764	100228635	13	NA	NA	SNPs, coverage	5	31543945	31606965	1	1
51	EFNB1			EFNB1			2		ovary	S5	XM_012573167.1		ENSTGUG00000002702	100224613	86	NA	NA	SNPs	4A	5764021	5807953	1	1
52	ELAVL4			ELAVL4			50		ovary		XM_002196665.1	300-4000	ENSTGUG00000008597	100228895	364	NA	NA	SNPs	8	21034240	21098310	1	1
53	EMG1			EMG1			2		ovary		XM_002196182.1		ENSTGUG00000013271	100223062	3	NA	NA	SNPs	1	89832638	89836443	0	0 (insufficient_SNPs)
54	EPPK1			EPPK1							XM_012576593.1	1040-2350	NA	100230483	52	NA	NA	SNPs	Un	NA	NA	1	0 (un or random)
55	FAM13A	FAM13A1		FAM13A							XM_012573351.1		ENSTGUG00000003051	100225506	3	NA	NA	SNPs	4	16356685	16415842	0	0 (insufficient_SNPs)
56	FBXO16			FBXO16							XM_002187209.3	800-1200	ENSTGUG00000013334	100229059	6	NA	NA	SNPs	3	112541865	112568948	1	1
57	FEM1B			FEM1B			2		ovary	S5	XM_012578635.1		ENSTGUG00000009612	100224201	9	NA	NA	SNPs	10	19886491	19891616	1	1
58	FGF14			FGF14							XM_002198665.3		ENSTGUG00000010862	100229510	1	NA	NA	SNPs	1	38141913	38525303	0	0 (insufficient_SNPs)
59	FIG4			FIG4						S5	XM_012572672.1	150-700	ENSTGUG00000012079	100229159	17	NA	NA	SNPs	3	69023384	69073678	1	1
60	FRS3			FRS3						S5	XM_012571013.1	850-1530	ENSTGUG00000017438	100230306	42	NA	NA	SNPs, coverage	26_random	41856	47193	1	0 (un or random)
61	GBE1			GBE1							XM_012570030.1	900-1300	ENSTGUG00000013536	100229070	4	NA	NA	SNPs, coverage	1	105820640	105934310	1	1
62	GCH1			GCH1			1		ovary		XM_012573977.1		ENSTGUG00000013083	100221053	4	NA	NA	SNPs	5	58996619	59033552	0	0 (insufficient_SNPs)
63	GEMIN4			GEMIN4							XM_004186103.2		NA	100221341	1	NA	NA	SNPs	19	8442237	8445143	0	0 (insufficient_SNPs)
64	IMMT			IMMT							XM_012573681.1		ENSTGUG00000010776	100229132	1	NA	NA	SNPs	4	65670883	65701327	0	0 (insufficient_SNPs)
65	INTS9			INTS9							XM_002188803.2		ENSTGUG00000013325	100230920	NA	NA	NA	coverage	3	112259951	112313512	1	1
66	IQCH			IQCH							XM_012575474.1		ENSTGUG00000009504	100222598	4	NA	NA	SNPs	10	19649674	19688291	0	0 (insufficient_SNPs)
67	ITGA11			ITGA11							XM_004174156.1		NA	100221278	4	NA	NA	SNPs	10	19895156	19943246	0	0 (insufficient_SNPs)
68	JMJD6			JMJD6							XM_002194811.3		ENSTGUG00000007809	100230335	1	NA	NA	SNPs	18	7731877	7746736	0	0 (insufficient_SNPs)
69	KCNMB1			KCNMB1							XM_002187697.2		ENSTGUG00000014898	100218704	1	NA	NA	SNPs	13_random	2071417	2074844	0	0 (insufficient_SNPs)
70	KDM5A			KDM5A							XM_012569353.1		ENSTGUG00000012633	100226987	1	NA	NA	SNPs	1A	71952531	72003002	0	0 (insufficient_SNPs)
71	KIAA1549L			KIAA1549L							XM_012573754.1		ENSTGUG00000005085	100219440	2	NA	NA	SNPs	5	3707687	3852727	0	0 (insufficient_SNPs)
72	LARGE1			LARGE							XM_002199467.3		ENSTGUG00000010873	100220577	1	NA	NA	SNPs	1A	52545381	52820803	0	0 (insufficient_SNPs)
73	LCTL			LCTL							XM_002198132.2		ENSTGUG00000009457	100218745	4	NA	NA	SNPs	10	19208007	19382478	0	0 (insufficient_SNPs)
74	LIAS			LIAS						S2	XM_002189420.2	1100-2238	ENSTGUG00000008840	100230377	42	NA	NA	SNPs	4	48132714	48139736	1	1
75	LIN54			LIN54							XM_012573341.1	650-1100	ENSTGUG00000002794	100230184	17	XM_012573342.1	2	SNPs	4	13615974	13637371	1	1
76	LINC02027			RP11-6B4.1							NA		NA	NA	NA	NA	NA	coverage	1	106086596	106087033	1	1
77	LMBRD2			LMBRD2							XM_012577631.1		ENSTGUG00000002015	100231976	NA	NA	NA	coverage	Z	41646446	41665840	1	1
78	LOC100190360			LOC100190360, isopentenyl-diphosphate delta isomerase-like			1		ovary		XM_012571388.1		NA	100190360	1	NA	NA	SNPs	2	11548100	11560261	0	0 (insufficient_SNPs)
79	LOC100190429			LOC100190429, heat shock protein 25-like			1		ovary		NM_001245736.2		NA	100190429	1	NA	NA	SNPs	27	2442602	2443425	0	0 (insufficient_SNPs)
80	LOC100217892			LOC100217892, nucleolar pre-ribosomal-associated protein 1-like							XM_012576753.1		NA	100217892	3	NA	NA	SNPs	Un	NA	NA	0	0 (insufficient_SNPs)
81	LOC100218007			LOC100218007, zinc finger protein 850-like			1		ovary		XM_012570526.1		NA	100218007	2	NA	NA	SNPs	22_random	NA	NA	0	0 (insufficient_SNPs)
82	LOC100218716			LOC100218716, zinc finger protein 850-like			1		ovary		XM_012576036.1		NA	100218716	1	NA	NA	SNPs	Un	NA	NA	0	0 (insufficient_SNPs)
83	LOC100219088			LOC100219088, mas-related G-protein coupled receptor member D-like			1		ovary		XM_002195155.3		NA	100219088	1	NA	NA	SNPs	5	6491058	6497914	0	0 (insufficient_SNPs)
84	LOC100220786			LOC100220786 zinc finger protein 239-like			1		ovary		XM_002199240.3		NA	100220786	1	NA	NA	SNPs	Un	NA	NA	0	0 (insufficient_SNPs)
85	LOC100222060			LOC100222060 zinc finger protein 551-like							XM_012576692.1		NA	100222060	2	NA	NA	SNPs	Un	NA	NA	0	0 (insufficient_SNPs)
86	LOC100222634		uncharacterised	LOC100222634							XM_012577712.1		NA	100222634	2	NA	NA	SNPs	Z	57403119	57407833	0	0 (insufficient_SNPs)
87	LOC100224235		uncharacterised_nc_RNA	LOC100224235						S5	XR_181333.2		NA	100224235	5	NA	NA	SNPs	Un	NA	NA	1	0 (un or random)
88	LOC100224694			LOC100224694, coiled-coil domain-containing protein 171-like							XM_002187632.1		NA	100224694	1	NA	NA	SNPs	Z_random	NA	NA	0	0 (insufficient_SNPs)
89	LOC100225322			LOC100225322 (histone H1.01)			6		ovary		XM_002194486.2		ENSTGUG00000009342	100225322	6	NA	NA	SNPs	1A	47543094	47544622	1	1
90	LOC100225911			LOC100225911, nuclear pore membrane glycoprotein 210-like			1		ovary		XM_012574754.1		NA	100225911	2	NA	NA	SNPs	7	1064719	1091867	0	0 (insufficient_SNPs)
91	LOC100227189			ENSTGUG00000015033							XM_002187219.2		ENSTGUG00000015033	100227189	NA	NA	NA	coverage	Un	150797142	150801997	1	0 (un or random)
92	LOC100227204			LOC100227204, sphingosine kinase 1-like				3	testis		XM_012576327.1		NA	100227204	3	NA	NA	SNPs	Un	NA	NA	0	0 (insufficient_SNPs)
93	LOC100227242			LOC100227242, serine/threonine-protein kinase DCLK1-like							XM_012576657.1		NA	100227242	1	NA	NA	SNPs	Un	NA	NA	0	0 (insufficient_SNPs)
94	LOC100228067		uncharacterised	LOC100228067							XM_012577015.1		NA	100228067	3	NA	NA	SNPs	Un	NA	NA	0	0 (insufficient_SNPs)
95	LOC100228478			LOC100228478 AHNAK-like							XM_012577820.1		NA	100228478	3	NA	NA	SNPs	LG2	98333	109591	0	0 (insufficient_SNPs)
96	LOC100229028			LOC100229028, zinc finger protein 208-like							XM_012575890.1		NA	100229028	1	NA	NA	SNPs	Un	NA	NA	0	0 (insufficient_SNPs)
97	LOC100229112		uncharacterised	LOC100229112							XM_012576181.1		NA	100229112	2	NA	NA	SNPs	Un	NA	NA	0	0 (insufficient_SNPs)
98	LOC100229180			LOC100229180, skin secretory protein xP2-like							XM_012570767.1		NA	100229180	2	NA	NA	SNPs	24	3856801	3861043	0	0 (insufficient_SNPs)
99	LOC100229852			LOC100229852, myosin-6-like							XM_012576965.1		NA	100229852	2	NA	NA	SNPs	Un	NA	NA	0	0 (insufficient_SNPs)
100	LOC100230310			LOC100230310, acrosin-like							XM_012569372.1		NA	100230310	1	NA	NA	SNPs	1A_random	NA	NA	0	0 (insufficient_SNPs)
101	LOC100230474			LOC100230474, myosin-7-like							XM_012571808.1		NA	100230474	2	NA	NA	SNPs	2	84795331	84817435	0	0 (insufficient_SNPs)
102	LOC100230755			LOC100230755, disintegrin and metalloproteinase domain-containing protein 19-like							XM_012573719.1		NA	100230755	1	NA	NA	SNPs	4_random	NA	NA	0	0 (insufficient_SNPs)
103	LOC100231542			LOC100231542, lovastatin diketide synthase LovF-like							XM_002189718.3		NA	100231542	1	NA	NA	SNPs	2	17517664	17529691	0	0 (insufficient_SNPs)
104	LOC101233087		uncharacterised	LOC101233087							XM_012577646.1	800-1060	NA	101233087	7	NA	NA	SNPs	Z	47991391	47994344	1	1
105	LOC101233587		uncharacterised	LOC101233587							XM_004174642.1		NA	101233587	1	NA	NA	SNPs	3	34744359	34754132	0	0 (insufficient_SNPs)
106	LOC101233669			LOC101233669, TALPID3 protein-like				1	testis		XM_012577445.1		NA	101233669	2	NA	NA	SNPs	Z	21703741	21720102	0	0 (insufficient_SNPs)
107	LOC101233688			LOC101233688 leucine zipper protein 2-like						S5	XM_012573735.1		NA	101233688	5	NA	NA	SNPs	5	937818	939059	1	1
108	LOC101233767		uncharacterised	LOC101233767							XM_004174710.1		NA	101233767	11	NA	NA	SNPs	18	8034939	8038005	1	1
109	LOC101233800			LOC101233800 histone-lysine N-methyltransferase SETD1A-like							XM_004175469.2		NA	101233800	16	NA	NA	SNPs	Un	NA	NA	1	0 (un or random)
110	LOC101234253		uncharacterised	LOC101234253			4		ovary	S5	XR_001123370.1		NA	101234253	7	NA	NA	SNPs	10	19184028	19186114	1	1
111	LOC105758464		pol_gene	LOC105758464						S5	XM_012570566.1		NA	105758464	14	NA	NA	SNPs	23	46808	60360	1	0 (pol gene)
112	LOC105758477			LOC105758477, protocadherin-16-like							XM_012575598.1		NA	105758477	2	NA	NA	SNPs	13	16811219	16829192	0	0 (insufficient_SNPs)
113	LOC105758486			LOC105758486, protocadherin gamma-A5-like							XM_012575619.1		NA	105758486	1	NA	NA	SNPs	13	16863913	16867049	0	0 (insufficient_SNPs)
114	LOC105758501		uncharacterised	LOC105758501							XR_001122567.1		NA	105758501	2	NA	NA	SNPs	10	19869928	19871427	0	0 (insufficient_SNPs)
115	LOC105758533			LOC105758533, collagen alpha-1(VII) chain-like							XM_012568800.1		NA	105758533	1	NA	NA	SNPs	1A	641223	648250	0	0 (insufficient_SNPs)
116	LOC105758660		pol_gene	LOC105758660 (TRANS)							XM_012569686.1		NA	105758660	1	NA	NA	SNPs	1	65063800	65067405	0	0 (insufficient_SNPs)
117	LOC105758695			LOC105758695, roundabout homolog 1-like							XM_012570031.1		NA	105758695	2	NA	NA	SNPs	1	107223081	107253527	0	0 (insufficient_SNPs)
118	LOC105758775			LOC105758775, zinc finger protein 787-like							XM_012570537.1		NA	105758775	1	NA	NA	SNPs	LGE22	268086	268687	0	0 (insufficient_SNPs)
119	LOC105758780		uncharacterised	LOC105758780							XM_012570557.1		NA	105758780	3	NA	NA	SNPs	LGE22_random	70679	271678	0	0 (insufficient_SNPs)
120	LOC105758854			LOC105758854, keratin-associated protein 10-6-like							XM_012570868.1		NA	105758854	1	NA	NA	SNPs	25	933048	937949	0	0 (insufficient_SNPs)
121	LOC105758894			LOC105758894 fibroblast growth factor receptor substrate 3-like							XM_012571012.1		NA	105758894	5	NA	NA	SNPs	26_random	NA	NA	1	0 (un or random)
122	LOC105758925		uncharacterised	LOC105758925							XM_012571166.1		NA	105758925	1	NA	NA	SNPs	28	515874	532404	0	0 (insufficient_SNPs)
123	LOC105758976		pol_gene	LOC105758976							XM_012571460.1	600-1850	NA	105758976	16	NA	NA	SNPs	2	34301994	34306899	1	0 (pol gene)
124	LOC105759011		pol_gene	LOC105759011							XM_012571795.1		NA	105759011	1	NA	NA	SNPs	2	80910015	80913415	0	0 (insufficient_SNPs)
125	LOC105759044		pol_gene	LOC105759044							XM_012572159.1		NA	105759044	3	NA	NA	SNPs	2_random	NA	NA	0	0 (insufficient_SNPs)
126	LOC105759101		pol_gene	LOC105759101							XM_012572679.1		NA	105759101	21	NA	NA	SNPs	3	76396180	76401262	1	0 (pol gene)
127	LOC105759167		uncharacterised_ncRNA	LOC105759167							XR_001122901.1		NA	105759167	5	NA	NA	SNPs	4A	15573874	15574621	1	1
128	LOC105759195		pol_gene	LOC105759195							XM_012573355.1	100-750	NA	105759195	18	NA	NA	SNPs	4	14453003	14473747	1	0 (pol gene)
129	LOC105759199		uncharacterised	LOC105759199							XM_012573371.1	1-600	NA	105759199	11	NA	NA	SNPs	4	20714525	20720872	1	1
130	LOC105759260		pol_gene	LOC105759260						S5	XM_012573742.1	650-2650	NA	105759260	32	NA	NA	SNPs	5	1874731	1886007	1	0 (pol gene)
131	LOC105759338			LOC105759338, GATA zinc finger domain-containing protein 10-like							XM_012574310.1		NA	105759338	1	NA	NA	SNPs	5	59999395	60000841	0	0 (insufficient_SNPs)
132	LOC105759400		pol_gene	LOC105759400							XM_012574784.1		NA	105759400	4	NA	NA	SNPs	7	3718109	3721263	0	0 (insufficient_SNPs)
133	LOC105759438		uncharacterised	LOC105759438							XM_012575083.1		NA	105759438	2	NA	NA	SNPs	7_random	NA	NA	0	0 (insufficient_SNPs)
134	LOC105759490		pol_gene	LOC105759490 (TRANS)							XM_012575436.1		NA	105759490	1	NA	NA	SNPs	9	211947	214981	0	0 (insufficient_SNPs)
135	LOC105759494			LOC105759494 FAM179A-like				4	testis		XM_012575447.1		NA	105759494	4	NA	NA	SNPs	9	2912544	3011131	0	0 (insufficient_SNPs)
136	LOC105759646			LOC105759646 (SMC1A-like)							XM_012575929.1		NA	105759646	7	NA	NA	SNPs	Un	NA	NA	1	0 (un or random)
137	LOC105759655		pol_gene	LOC105759655							XM_012575938.1		NA	105759655	8	NA	NA	SNPs	Un	NA	NA	1	0 (un or random)
138	LOC105759660		pol_gene	LOC105759660							XM_012575943.1		NA	105759660	18	NA	NA	SNPs	Un	NA	NA	1	0 (un or random)
139	LOC105759665		uncharacterised	LOC105759665							XM_012575946.1		NA	105759665	5	NA	NA	SNPs	Un	NA	NA	1	0 (un or random)
140	LOC105759692		uncharacterised	LOC105759692							XM_012575979.1		NA	105759692	12	NA	NA	SNPs	Un	NA	NA	1	0 (un or random)
141	LOC105759715		uncharacterised	LOC105759715							XR_001123115.1		NA	105759715	1	NA	NA	SNPs	Un	NA	NA	0	0 (insufficient_SNPs)
142	LOC105759754		uncharacterised	LOC105759754			1		ovary		XM_012576052.1		NA	105759754	1	NA	NA	SNPs	Un	NA	NA	0	0 (insufficient_SNPs)
143	LOC105759784		uncharacterised	LOC105759784							XR_001123135.1		NA	105759784	2	NA	NA	SNPs	Un	NA	NA	0	0 (insufficient_SNPs)
144	LOC105759795		pol_gene	LOC105759795 (TRANS)							XM_012576102.1		NA	105759795	3	NA	NA	SNPs	Un	NA	NA	0	0 (insufficient_SNPs)
145	LOC105759919		pol_gene	LOC105759919							XM_012576246.1		NA	105759919	8	NA	NA	SNPs	Un	NA	NA	1	0 (un or random)
146	LOC105760009		pol_gene	LOC105760009 (TRANS)							XM_012576347.1		NA	105760009	2	NA	NA	SNPs	Un	NA	NA	0	0 (insufficient_SNPs)
147	LOC105760011		pol_gene	LOC105760011							XM_012576350.1		NA	105760011	7	NA	NA	SNPs	Un	NA	NA	1	0 (un or random)
148	LOC105760018		uncharacterised	LOC105760018							XM_012576358.1		NA	105760018	1	NA	NA	SNPs	Un	NA	NA	0	0 (insufficient_SNPs)
149	LOC105760038		uncharacterised	LOC105760038							XM_012576380.1		NA	105760038	1	NA	NA	SNPs	Un	NA	NA	0	0 (insufficient_SNPs)
150	LOC105760059		uncharacterised	LOC105760059							XM_012576403.1		NA	105760059	1	NA	NA	SNPs	Un	NA	NA	0	0 (insufficient_SNPs)
151	LOC105760076		uncharacterised	LOC105760076							XR_001123235.1		NA	105760076	1	NA	NA	SNPs	Un	NA	NA	0	0 (insufficient_SNPs)
152	LOC105760123		pol_gene	LOC105760123							XM_012576491.1	950-1100	NA	105760123	18	NA	NA	SNPs	Un	NA	NA	1	0 (un or random)
153	LOC105760228		pol_gene	LOC105760228							XM_012576606.1		NA	105760228	14	NA	NA	SNPs	Un	NA	NA	1	0 (un or random)
154	LOC105760286		pol_gene	LOC105760286							XM_012576675.1		NA	105760286	18	NA	NA	SNPs	Un	NA	NA	1	0 (un or random)
155	LOC105760401		pol_gene	LOC105760401 (TRANS)							XM_012576818.1		NA	105760401	1	NA	NA	SNPs	Un	NA	NA	0	0 (insufficient_SNPs)
156	LOC105760461		pol_gene	LOC105760461							XM_012576888.1		NA	105760461	10	NA	NA	SNPs	Un	NA	NA	1	0 (un or random)
157	LOC105760489		uncharacterised_ncRNA	LOC105760489							XR_001123401.1		NA	105760489	1	NA	NA	SNPs	Un	NA	NA	0	0 (insufficient_SNPs)
158	LOC105760832		pol_gene	LOC105760832							XM_012577485.1		NA	105760832	3	NA	NA	SNPs	Z	26993013	26996298	0	0 (insufficient_SNPs)
159	LOC105760837		pol_gene	LOC105760837							XM_012577501.1		NA	105760837	2	NA	NA	SNPs	Z	28756465	28759391	0	0 (insufficient_SNPs)
160	LOC105760869		uncharacterised	LOC105760869							XM_012577689.1		NA	105760869	2	NA	NA	SNPs	Z	55938259	55945143	0	0 (insufficient_SNPs)
161	LOC105760874		pol_gene	LOC105760874				1	testis		XM_012577723.1		NA	105760874	19	NA	NA	SNPs	Z	60949696	60953194	1	0 (pol gene)
162	LOC105760880		uncharacterised	LOC105760880							XM_012577771.1	4850-5400	NA	105760880	4	NA	NA	SNPs	Z	69138748	69148721	0	0 (insufficient_SNPs)
163	LOC105760886		uncharacterised	LOC105760886							XM_012577811.1		NA	105760886	3	NA	NA	SNPs	Z_random	NA	NA	0	0 (insufficient_SNPs)
164	LOC105760936			LOC105760936 histone-lysine N-methyltransferase SETD1A-like							XM_012578189.1	140-250	NA	105760936	12	NA	NA	SNPs	16_random	NA	NA	1	0 (un or random)
165	LOC105760972			LOC105760972, period clock protein-like							XM_012578368.1		NA	105760972	1	NA	NA	SNPs	17	11192384	11193329	0	0 (insufficient_SNPs)
166	LRRC1			LRRC1							XM_002195293.1		ENSTGUG00000012849	100224051	2	NA	NA	SNPs	3	90368651	90441427	0	0 (insufficient_SNPs)
167	LRRC8D			LRRC8D							XM_012575190.1		ENSTGUG00000006223	100229262	3	NA	NA	SNPs	8	11477179	11520989	0	0 (insufficient_SNPs)
168	LUC7L3	LOC100217631		ENSTGUG00000014635							XM_002195036.2		ENSTGUG00000014635	100217631	NA	NA	NA	coverage	Un	35019850	35021569	1	0 (un or random)
169	MAP2K1	LOC100226448		LOC100226448, dual specificity mitogen-activated protein kinase kinase 1							XM_012575310.1		ENSTGUG00000009363	100226448	2	NA	NA	SNPs	10	19125556	19162329	0	0 (insufficient_SNPs)
170	MAP2K5			MAP2K5							XM_002198162.2		ENSTGUG00000009531	100219724	1	NA	NA	SNPs	10	19704208	19835007	0	0 (insufficient_SNPs)
171	MED20			MED20						S5	XM_012571015.1		ENSTGUG00000017445	100221686	28	NA	NA	SNPs, coverage	26_random	110500	113183	1	0 (un or random)
172	MEGF10			MEGF10							XM_002188758.1		ENSTGUG00000006496	100222180	3	NA	NA	SNPs	Z	69064788	69127759	0	0 (insufficient_SNPs)
173	MEGF11	LOC105759458		LOC105759458, multiple epidermal growth factor-like domains protein 11							XM_012575250.1		ENSTGUG00000009293	105759458	3	NA	NA	SNPs	10	18994062	19080642	0	0 (insufficient_SNPs)
174	METTL4			METTL4							XM_002193281.2		ENSTGUG00000010144	100227922	1	NA	NA	SNPs	2	106793005	106813078	0	0 (insufficient_SNPs)
175	MSH4			MSH4						S4	XM_002187713.3		ENSTGUG00000010473	100222770	30	NA	NA	SNPs	8	27964612	27983306	1	1
176	MYH3	LOC100219858		LOC100219858, myosin-3							XM_012578510.1		NA	100219858	1	NA	NA	SNPs	18	5696926	5710972	0	0 (insufficient_SNPs)
177	MYO9B			MYO9B							XM_012571208.1		ENSTGUG00000000453	100225205	2	NA	NA	SNPs	28	2411390	2453029	0	0 (insufficient_SNPs)
178	NAPB			NAPB							XM_002199762.3		ENSTGUG00000007487	100219051	3	NA	NA	SNPs	3	29013658	29021900	0	0 (insufficient_SNPs)
179	NEMF			NEMF							XM_012573987.1		ENSTGUG00000013197	100226858	2	NA	NA	SNPs	5	60546652	60578050	0	0 (insufficient_SNPs)
180	NEUROG1			NEUROG1							XM_002187495.2		ENSTGUG00000001245	100222857	6	NA	NA	SNPs	13	9450787	9451086	1	1
181	NFYA			NFYA						S5	XM_002186913.2	250-350	ENSTGUG00000001832	100220765	7	NA	NA	SNPs	26	4725655	4735626	1	0 (chr 26)
182	NIPAL4			NIPAL4							XM_002194664.1		NA	100222378	2	NA	NA	SNPs	13	4715974	4722930	0	0 (insufficient_SNPs)
183	NOP56			NOP56							XM_012577285.1		NA	100225374	1	NA	NA	SNPs	Un	NA	NA	0	0 (insufficient_SNPs)
184	NQO2			NQO2							XM_012571417.1		NA	100190610	1	NA	NA	SNPs	2	43086156	43094354	0	0 (insufficient_SNPs)
185	NRBP2			NRBP2							XM_002188572.3	1250-2250	NA	100225190	48	NA	NA	SNPs	2	156379345	156398225	1	0 (un or random)
186	PAK3			PAK3							XM_002197779.3		ENSTGUG00000004384	100220716	4	NA	NA	SNPs	4A	12573588	12604342	0	0 (insufficient_SNPs)
187	PARP6			PARP6							XM_012578125.1		ENSTGUG00000004303	100221627	3	NA	NA	SNPs	10	2802543	2811173	0	0 (insufficient_SNPs)
188	PCSK4			PCSK4							XM_012571269.1	700-900	ENSTGUG00000000849	100226225	21	NA	NA	SNPs	28	4059367	4063775	1	1
189	PGAM1			PGAM1			1		ovary		XM_004174857.1		NA	101233932	1	NA	NA	SNPs	6	21532528	21534680	0	0 (insufficient_SNPs)
190	PGC			PGC							XM_012571011.1		NA	105758893	24	NA	NA	SNPs	26_random	NA	NA	1	0 (un or random)
191	PHKA1			PHKA1							XM_012573049.1	1700-1900	ENSTGUG00000004827	100219789	16	NA	NA	SNPs	4A	15562688	15593666	1	1
192	PHLDA3			PHLDA3							XM_002195683.2		ENSTGUG00000001317	100219214	1	NA	NA	SNPs	26	2499295	2501940	0	0 (insufficient_SNPs)
193	PIAS1			PIAS1							XM_002186504.2		ENSTGUG00000009553	100232805	4	NA	NA	SNPs	10	19843048	19861824	0	0 (insufficient_SNPs)
194	PIM1			PIM1				3	testis		XM_012570923.1	100-550	NA	100229706	50	NA	NA	SNPs	26	603349	607242	1	0 (chr 26)
195	PIM3			PIM3			57		ovary		XM_002189049.3		ENSTGUG00000003897	100229885	81	NA	NA	SNPs	1A	18426716	18430551	1	1
196	PLP1			PLP1							NM_001076703.1		ENSTGUG00000006519	100220245	1	NA	NA	SNPs	4A	19582680	19589632	0	0 (insufficient_SNPs)
197	PMM1			PMM1							XM_002194788.3		ENSTGUG00000009884	100231151	NA	NA	NA	coverage	1A	49038672	49047011	1	1
198	POLDIP3			POLDIP3							XM_002196431.3		NA	100229195	1	NA	NA	SNPs	1A	48540233	48564126	0	0 (insufficient_SNPs)
199	PRDM1			PRDM1							XM_012572708.1		ENSTGUG00000012204	100219562	12	NA	NA	SNPs	3	70624594	70644625	1	1
200	PRKAR1A			PRKAR1A							XM_002197634.3		ENSTGUG00000004087	100218282	NA	NA	NA	coverage	18	2200317	2211579	1	1
201	PRKAR1B			PRKAR1B							XM_002196441.3		ENSTGUG00000008496	100229911	NA	NA	NA	coverage	14	13784578	13872733	1	1
202	PRPF38A			PRPF38A							XM_002197363.2		ENSTGUG00000008995	100224165	1	NA	NA	SNPs	8	21930158	21934057	0	0 (insufficient_SNPs)
203	PRPSAP1			PRPSAP1			2		ovary	S5	XM_002195665.2		ENSTGUG00000007971	100218865	7	NA	NA	SNPs, coverage	18	8008870	8033058	1	1
204	PSIP1			PSIP1			25		ovary	S3	XM_002193023.2	1-1200	ENSTGUG00000004519	100230181	57	NA	NA	SNPs, coverage	Z	59887174	59919902	1	1
205	PUF60			PUF60			3		ovary		XM_002188486.3	1-1000,1250-2250	ENSTGUG00000012797	100218449	63	NA	NA	SNPs	2	156354670	156376091	1	1
206	RANBP3			RANBP3							XM_002188933.3		ENSTGUG00000000023	100223313	3	NA	NA	SNPs	28	165661	225173	0	0 (insufficient_SNPs)
207	RBBP4			RBBP4			1		ovary		XM_002193996.3		ENSTGUG00000001362	100230494	1	NA	NA	SNPs	23	4069560	4076062	0	0 (insufficient_SNPs)
208	RBPJL			RBPJL							XM_012570196.1		ENSTGUG00000005009	100221995	2	NA	NA	SNPs	20	6270775	6290956	0	0 (insufficient_SNPs)
209	RFC1			RFC1			24		ovary	S2	XM_012573564.1	2150-4050	ENSTGUG00000008901	100221752	77	NA	NA	SNPs	4	48169638	48202709	1	1
210	RNF157			RNF157							XM_012578535.1		ENSTGUG00000007998	100226544	NA	NA	NA	coverage	18	8048721	8062403	1	1
211	RNF17			RNF17		testis	7		ovary	S4	XM_002190544.3		NA	100229113	69	NA	NA	SNPs	1	45827734	45870640	1	1
212	RNF20			RNF20	Yes		8	5	both		XM_002187141.3	2150-2250	ENSTGUG00000017517	100227641	9	NA	NA	SNPs, subtraction	Z_random	653714	668729	1	0 (un or random)
213	ROBO1			ROBO1			5		ovary	S5	XM_012570048.1		ENSTGUG00000013537	100230036	19	NA	NA	SNPs, coverage	1	107094521	107228509	1	1
214	ROBO2			ROBO2							XM_012570047.1	900-1050	NA	100221297	25	NA	NA	SNPs	1	107529365	107979302	1	1
215	RPL4			RPL4			3		ovary		XM_012578030.1		ENSTGUG00000009403	100233145	4	NA	NA	SNPs	10	19186723	19197457	0	0 (insufficient_SNPs)
216	RPRD1A			RPRD1A							XM_002186909.3		ENSTGUG00000008017	100232030	1	NA	NA	SNPs	2	88533099	88573093	0	0 (insufficient_SNPs)
217	RUBCNL			KIAA0226L							XM_012569728.1		ENSTGUG00000012281	100232074	1	NA	NA	SNPs	1	57267019	57276505	0	0 (insufficient_SNPs)
218	RWDD2A			RWDD2A							XM_002187652.2		ENSTGUG00000012546	100231758	1	NA	NA	SNPs	3	80223667	80226575	0	0 (insufficient_SNPs)
219	RXRA			RXRA						S5	XM_002196143.3	900-1100	ENSTGUG00000005800	100231066	14	NA	NA	SNPs	17	8320685	8355067	1	1
220	SCRIB			SCRIB			11		ovary	S5	XM_012572151.1	100-3050	ENSTGUG00000012791	100224344	83	NA	NA	SNPs	2	156239884	156325797	1	1
221	SECISBP2L			SECISBP2L		both	45		ovary	S5	XM_012578155.1		ENSTGUG00000007252	100217768	60	NA	NA	SNPs, coverage	10	10159176	10193647	1	1
222	LOC100228170	SECISBP2L		ENSTGUG00000017084							XM_012575909.1		ENSTGUG00000017084	100228170	NA	NA	NA	coverage	Un	55540047	55541360	1	0 (un or random)
223	SHC4			SHC4						S4	XM_002198532.3	100-950	ENSTGUG00000007228	100226451	11	NA	NA	SNPs, coverage	10	10124441	10151124	1	1
224	SHISA5			SHISAS			1		ovary		NM_001245147.1		ENSTGUG00000005317	100189963	1	NA	NA	SNPs	12	5105543	5120895	0	0 (insufficient_SNPs)
225	SHROOM2			SHROOM2							XM_012569530.1		ENSTGUG00000008467	100220835	4	NA	NA	SNPs	1	19983693	20039878	0	0 (insufficient_SNPs)
226	SKI			SKI							XM_012570418.1		ENSTGUG00000002944	100227413	2	NA	NA	SNPs	21	3562816	3677327	0	0 (insufficient_SNPs)
227	SLC25A42			SLC25A42							XM_012571304.1		NA	105758952	3	NA	NA	SNPs	28	4957643	4962762	0	0 (insufficient_SNPs)
228	SLC25A46			SLC25A46							XM_002188949.3		ENSTGUG00000000985	100229745	1	NA	NA	SNPs	Z	20467964	20478887	0	0 (insufficient_SNPs)
229	SLC30A9			SLC30A9							XM_012573559.1		ENSTGUG00000008589	100217994	1	NA	NA	SNPs	4	47081451	47118332	0	0 (insufficient_SNPs)
230	SLC4A4			SLC4A4							XM_012573247.1		ENSTGUG00000001611	100217496	1	NA	NA	SNPs	4	1587409	1707218	0	0 (insufficient_SNPs)
231	SMAD3			SMAD3	Yes						XM_012577233.1		ENSTGUG00000009470	100228359	3	NA	NA	SNPs, subtraction	10	19588689	19604506	0	0 (insufficient_SNPs)
232	SMAD6			SMAD6							XM_002198135.1		ENSTGUG00000009467	100231216	1	NA	NA	SNPs	10	19383413	19421758	0	0 (insufficient_SNPs)
233	SOS2			SOS2							XM_002200434.2		ENSTGUG00000013184	100232589	1	NA	NA	SNPs	5	60462718	60516066	0	0 (insufficient_SNPs)
234	SPHK1			SPHK1				2	testis		XM_004174709.2		ENSTGUG00000007949	100222679	2	NA	NA	SNPs, coverage	18	7991834	7994408	1	1
235	SRRT			SRRT			2	14	both		XM_012576828.1		NA	105760406	16	NA	NA	SNPs	Un	NA	NA	1	0 (un or random)
236	SUCLA2			SUCLA2							XM_012569675.1		ENSTGUG00000012239	100227336	1	NA	NA	SNPs	1	56718917	56738948	0	0 (insufficient_SNPs)
237	SUGP2			SUGP2		both	1		ovary	S5	XM_012571301.1		ENSTGUG00000001088	100218451	33	NA	NA	SNPs	28	4930094	4937971	1	1
238	SURF4			SURF4			7		ovary	S3	XM_002199183.3	100-2100	ENSTGUG00000005505	100219633	50	NA	NA	SNPs	17	7682661	7693000	1	1
239	TAF8			TAF8	Yes						XM_002187054.3		ENSTGUG00000017449	100225581	3	NA	NA	SNPs, subtraction	26_random	147631	150100	0	0 (insufficient_SNPs)
240	TFEB			TFEB						S5	XM_012571010.1		ENSTGUG00000017433	100223644	11	NA	NA	SNPs	26_random	20475	21840	1	0 (un or random)
241	TIAM2			TIAM2							XM_002198547.2		NA	100223155	NA	NA	NA	coverage	3	54800961	54890499	1	1
242	TIPIN			TIPIN			1		ovary		XM_012577825.1		NA	101234236	4	NA	NA	SNPs	10	19112781	19118516	0	0 (insufficient_SNPs)
243	TNFSF15			TNFSF15							XM_002196534.2		ENSTGUG00000003190	100231136	2	NA	NA	SNPs	17	2666205	2681445	0	0 (insufficient_SNPs)
244	TNKS			TNKS							XM_012573431.1		ENSTGUG00000004835	100220683	2	NA	NA	SNPs	4	26286756	26388354	0	0 (insufficient_SNPs)
245	TRIM71			TRIM71	Yes					S1	XM_002196011.3		ENSTGUG00000003784	100218781	159	NA	NA	SNPs, subtraction	2	60893878	60907039	1	1
246	TRIM9			TRIM9							XM_012573983.1		ENSTGUG00000013140	100219112	4	NA	NA	SNPs	5	60191175	60233136	0	0 (insufficient_SNPs)
247	TTC26			TTC26							XM_012569096.1		ENSTGUG00000009550	100225372	1	NA	NA	SNPs	1A	48361671	48407560	0	0 (insufficient_SNPs)
248	UBALD2			UBALD2			1		ovary		XM_004186121.1		NA	100229360	1	NA	NA	SNPs	18	8044251	8045230	0	0 (insufficient_SNPs)
249	UBC	LOC100228572		LOC100228572, polyubiquitin-B-like			1		ovary		XM_012577979.1		ENSTGUG00000004987	100228572	1	NA	NA	SNPs	15	1809871	1811104	0	0 (insufficient_SNPs)
250	UBE2O			UBE2O							XM_002188768.3		ENSTGUG00000007923	100225560	NA	NA	NA	coverage	18	7960889	7981633	1	1
251	UBE3C			UBE3C							XM_002190902.3		ENSTGUG00000000708	100228118	1	NA	NA	SNPs	2	9513604	9586186	0	0 (insufficient_SNPs)
252	UGDH			UGDH	Yes	ovary	60		ovary	S2	XM_002188704.3		ENSTGUG00000008808	100217939	136	NA	NA	SNPs, coverage, subtraction	4	48113314	48126079	1	1
253	UNC5C			UNC5C							XM_012573365.1	1200-1350	ENSTGUG00000003206	100228371	13	NA	NA	SNPs, coverage	4	19035187	19126466	1	1
254	unnamed			ENSTGUG00000014926							NA		ENSTGUG00000014926	NA	NA	NA	NA	coverage	Un	124574513	124575553	1	0 (un or random)
255	unnamed			ENSTGUG00000015380							NA		ENSTGUG00000015380	NA	NA	NA	NA	coverage	Un	127129819	127130503	1	0 (un or random)
256	unnamed			ENSTGUG00000015658							NA		ENSTGUG00000015658	NA	NA	NA	NA	coverage	16_random	26580	73126	1	0 (un or random)
257	unnamed			ENSTGUG00000015804							NA		ENSTGUG00000015804	NA	NA	NA	NA	coverage	Un	130103514	130104264	1	0 (un or random)
258	unnamed			ENSTGUG00000016628							NA		ENSTGUG00000016628	NA	NA	NA	NA	coverage	Un	50859565	50860210	1	0 (un or random)
259	unnamed			ENSTGUG00000016791							NA		ENSTGUG00000016791	NA	NA	NA	NA	coverage	Un	115355883	115358154	1	0 (un or random)
260	unnamed			ENSTGUG00000018256							NA		ENSTGUG00000018256	NA	NA	NA	NA	coverage	Un	124578595	124579326	1	0 (un or random)
261	UTP15			UTP15							XM_002187140.2		ENSTGUG00000005903	100227083	1	NA	NA	SNPs	Z	66617365	66628458	0	0 (insufficient_SNPs)
262	VEGFA			VEGFA			34	16	both		XM_012572406.1	800-1400	ENSTGUG00000008137	100230266	34	NA	NA	SNPs, coverage	3	31631385	31652650	1	1
263	WBP1L			WBP1L							XM_002196795.3		ENSTGUG00000010216	100218018	1	NA	NA	SNPs	6	22905698	22929837	0	0 (insufficient_SNPs)
264	WDR19			WDR19			11		ovary	S5	XM_012573627.1	3480-4420	ENSTGUG00000008961	100218915	34	NA	NA	SNPs	4	48204115	48240398	1	1
265	ZC3H7B			ZC3H7B							XM_012569222.1		ENSTGUG00000009946	100226279	1	NA	NA	SNPs	1A	49171126	49218932	0	0 (insufficient_SNPs)
266	ZWILCH			ZWILCH			4		ovary	S5	XM_012578037.1		ENSTGUG00000009439	100221591	8	NA	NA	SNPs	10	19199771	19206407	1	1
267	NAPA	alpha-SNAP	Biederman et al. 2018	alpha-SNAP		both					MH263723.1		NA	NA	NA	NA	NA	Biederman et al. 2018	NA	NA	NA	1	0_not_annotated

## Sheet: Supplementary Table 9
Supplementary Table 9 | Enriched gene ontology terms. We show 167 mapped gene symbols from all 267 GRC-linked genes, and 77 mapped genes from 115 high confidence genes.
All GRC-linked genes
GO term	# of 21042 reference genes	# of 167 mapped GRC genes	# expected	Fold enrichment	Fishers exact test raw P-value	False discovery rate P-value	Description
GO:0035385	7	3	0.06	52.74	5.92e-05	0.0359	Roundabout signaling pathway
GO:0035196	30	5	0.24	20.51	8.57e-06	0.0169	production of miRNAs involved in gene silencing by miRNA
GO:0070918	32	5	0.26	19.23	1.14e-05	0.0137	production of small RNA involved in gene silencing by RNA
GO:0031050	32	5	0.26	19.23	1.14e-05	0.0128	dsRNA processing
GO:0035195	48	6	0.39	15.38	4.71e-06	0.0106	gene silencing by miRNA
GO:0035194	56	6	0.46	13.18	1.06e-05	0.0152	posttranscriptional gene silencing by RNA
GO:0016441	57	6	0.46	12.95	1.17e-05	0.0108	posttranscriptional gene silencing
GO:0031047	84	6	0.68	8.79	8.94e-05	0.0485	gene silencing by RNA
GO:0048608	414	14	3.36	4.16	1.03e-05	0.0161	reproductive structure development
GO:0061458	418	14	3.4	4.12	1.14e-05	0.0119	reproductive system development
GO:0010608	461	14	3.75	3.74	3.25e-05	0.0205	posttranscriptional regulation of gene expression
GO:0006396	841	23	6.83	3.37	4.93e-07	0.00776	RNA processing
GO:0003006	652	17	5.3	3.21	3.05e-05	0.02	developmental process involved in reproduction
GO:0051254	1673	31	13.6	2.28	2.4e-05	0.018	positive regulation of RNA metabolic process
GO:0010628	1925	34	15.64	2.17	1.55e-05	0.0128	positive regulation of gene expression
GO:0045935	1856	32	15.08	2.12	6.07e-05	0.0354	positive regulation of nucleobase-containing compound metabolic process
GO:0046483	4773	66	38.79	1.7	3.53e-06	0.0111	heterocycle metabolic process
GO:0010467	3778	52	30.7	1.69	8.23e-05	0.0463	gene expression
GO:0006139	4604	62	37.41	1.66	2.43e-05	0.0174	nucleobase-containing compound metabolic process
GO:1901360	5022	67	40.81	1.64	8.84e-06	0.0155	organic cyclic compound metabolic process
GO:0006725	4813	64	39.11	1.64	2.19e-05	0.0172	cellular aromatic compound metabolic process
GO:0034641	5212	69	42.36	1.63	1.07e-05	0.014	cellular nitrogen compound metabolic process
GO:0006807	8622	102	70.07	1.46	1.05e-06	0.00552	nitrogen compound metabolic process
GO:0043170	7714	90	62.69	1.44	2.97e-05	0.0203	macromolecule metabolic process
GO:0044238	9094	105	73.9	1.42	2.64e-06	0.0104	primary metabolic process
GO:0044237	8971	102	72.9	1.4	1.16e-05	0.0114	cellular metabolic process
GO:0071704	9429	107	76.63	1.4	4.28e-06	0.0112	organic substance metabolic process
GO:0008152	9885	109	80.33	1.36	1.41e-05	0.0123	metabolic process
GO:0009987	15068	150	122.45	1.22	8.34e-07	0.00656	cellular process
High confidence genes only
GO term	# of 21042 reference genes	# of 77 mapped GRC genes	# expected	Fold enrichment	Fishers exact test raw P-value	False discovery rate P-value	Description
GO:0008585	83	5	0.32	15.84	2.1e-05	0.0368	female gonad development
GO:0046545	88	5	0.33	14.94	2.75e-05	0.0433	development of primary female sexual characteristics
GO:0048608	414	11	1.57	6.99	5.79e-07	0.00912	reproductive structure development
GO:0061458	418	11	1.59	6.92	6.35e-07	0.005	reproductive system development
GO:0003006	652	13	2.48	5.24	1.2e-06	0.00632	developmental process involved in reproduction
GO:0030182	965	14	3.67	3.82	1.67e-05	0.0328	neuron differentiation
GO:0007275	4838	37	18.39	2.01	6.14e-06	0.0161	multicellular organism development
GO:0048856	5196	39	19.75	1.97	3.4e-06	0.0134	anatomical structure development
GO:0032502	5519	40	20.98	1.91	5.7e-06	0.0179	developmental process
GO:0009987	15068	74	57.29	1.29	8.11e-06	0.0182	cellular process
